# Supplementary material for: Self-Assembly Vertical Graphene-Based MoO3 Nanosheets for High Performance Supercapacitors
Source: Nanomaterials (Basel). 2022 Jun 15;12(12):2057. doi: 10.3390/nano12122057 (PMC9228046; doi:10.3390/nano12122057)
Supplement: Supplementary file 1 [file nanomaterials-12-02057-s001.zip]

Archive with 1 entries (1 files):
- nanomaterials-1757441-supplementary.pdf
